# Supplementary material for: Human plague associated with Tibetan sheep originates in marmots
Source: PLoS Negl Trop Dis. 2018 Aug 16;12(8):e0006635. doi: 10.1371/journal.pntd.0006635 (PMC6095483; doi:10.1371/journal.pntd.0006635)
Supplement: S3 Table — (XLSX) [file pntd.0006635.s004.xlsx]

## Sheet: SNPs
Reference	Location	# of mutant	SNP type	Gene_name	Position in gene	Reference base	Mutant base	Reference residue	Mutant residue	Product
NC_010159	854	2	Synonymous	ABX85203.1	411	G	A	T	T	transcriptional regulator%2C AsnC family
NC_010159	17967	2	Nonsynonymous	ABX86785.1	12	G	T	K	N	IS285%2C transposase
NC_010159	62129	2	intergenic	ABX85394.1	-16	G	C	-	-	phosphopantothenoylcysteine decarboxylase/phosphopantothenate--cysteine ligase
NC_010159	82333	1	Nonsynonymous	ABX87881.1	766	G	A	G	R	regulatory protein ada (Regulatory protein of adaptative response)
NC_010159	85811	3	Nonsynonymous	ABX86665.1	206	C	T	R	H	sensor protein CpxA
NC_010159	99629	2	Nonsynonymous	ABX87074.1	476	G	A	A	V	conserved hypothetical protein
NC_010159	108504	36	Nonsynonymous	ABX86112.1	1219	C	A	G	C	bacteriocin ABC transporter%2C ATP-binding/permease protein
NC_010159	112207	1	Nonsynonymous	ABX88195.1	68	C	T	A	V	conserved hypothetical protein
NC_010159	133754	36	intergenic	ABX88282.1	-66	C	A	-	-	isrso12-transposase orfa protein
NC_010159	166746	1	Nonsynonymous	ABX85080.1	434	C	G	G	A	sugar ABC transporter%2C periplasmic sugar-binding protein
NC_010159	168111	2	Nonsynonymous	ABX88465.1	1787	C	T	C	Y	ornithine decarboxylase%2C constitutive
NC_010159	174222	7	Nonsynonymous	ABX87430.1	2092	G	A	P	S	M23 peptidase domain protein
NC_010159	263387	2	Nonsynonymous	ABX86506.1	1948	C	A	A	S	fimbrial usher protein
NC_010159	263967	2	Synonymous	ABX86506.1	1368	C	A	A	A	fimbrial usher protein
NC_010159	276737	1	Nonsynonymous	ABX86727.1	1508	G	A	R	Q	conserved hypothetical protein
NC_010159	291675	1	Nonsynonymous	ABX84908.1	161	T	G	I	S	putative NADH-quinone reductase mdaB
NC_010159	296219	1	Nonsynonymous	ABX87803.1	331	G	A	P	S	Ser/Thr protein phosphatase family protein
NC_010159	311593	1	Nonsynonymous	ABX85484.1	1255	G	A	R	C	adenylate cyclase
NC_010159	311680	2	Nonsynonymous	ABX85484.1	1168	G	A	Q	*	adenylate cyclase
NC_010159	323040	36	Synonymous	ABX87135.1	1557	C	T	G	G	RNA polymerase sigma factor RpoD
NC_010159	367062	1	intergenic	ABX88478.1	'+56	G	A	-	-	3-octaprenyl-4-hydroxybenzoate carboxy-lyase
NC_010159	371400	8	Nonsynonymous	ABX86943.1	1050	C	A	M	I	FolC bifunctional protein
NC_010159	399193	1	Nonsynonymous	ABX87137.1	44	T	G	D	A	conserved hypothetical protein TIGR00743
NC_010159	416268	36	intergenic	ABX88345.1	'+96	G	A	-	-	DNA-damage-inducible protein I
NC_010159	441873	2	intergenic	ABX87433.1	-191	T	C	-	-	pertactin family
NC_010159	448617	2	intergenic	ABX86995.1	-2091	G	C	-	-	hypothetical protein
NC_010159	451172	1	Nonsynonymous	ABX87630.1	511	G	A	P	S	sseB protein
NC_010159	468751	2	intergenic	ABX88692.1	-30	G	A	-	-	flavohemoprotein
NC_010159	495310	12	Nonsynonymous	ABX86330.1	746	G	A	G	D	putative sugar ABC transporter%2C periplasmic sugar-binding protein
NC_010159	497975	12	Synonymous	ABX87642.1	867	C	T	G	G	putative sugar ABC transporter%2C permease protein
NC_010159	500733	2	Nonsynonymous	ABX87927.1	1493	A	T	L	Q	Mg chelatase homolog
NC_010159	505983	36	Synonymous	ABX85173.1	30	C	T	T	T	dihydroxy-acid dehydratase
NC_010159	523000	2	Nonsynonymous	ABX86744.1	925	G	T	P	T	fimbrial usher protein
NC_010159	526865	8	intergenic	ABX87238.1	-5	C	G	-	-	glutamine cyclotransferase
NC_010159	565910	2	Synonymous	ABX85223.1	294	G	A	L	L	DNA helicase II
NC_010159	640761	36	intergenic	ABX85578.1	'+196	G	T	-	-	homoserine O-succinyltransferase
NC_010159	641822	1	Synonymous	ABX85890.1	837	C	T	I	I	malate synthase A
NC_010159	646673	1	Nonsynonymous	ABX85357.1	116	G	C	A	G	substrate-binding transcriptional regulator%2C LysR family
NC_010159	653169	2	Synonymous	ABX88097.1	111	G	A	H	H	hemin transport protein HmuS
NC_010159	656225	3	Synonymous	ABX86950.1	261	C	T	A	A	NmrA family protein
NC_010159	759238	2	Synonymous	ABX87050.1	15	G	A	A	A	L-rhamnose 1-epimerase
NC_010159	769217	36	Synonymous	ABX87575.1	330	G	A	P	P	putative quinone oxidoreductase (NADPH:quinone reductase) (zeta-crystallin homolog protein)
NC_010159	781491	1	intergenic	ABX85651.1	'+62	C	T	-	-	hypothetical protein
NC_010159	812543	1	Nonsynonymous	ABX85264.1	716	T	C	E	G	chaperone protein DnaJ
NC_010159	838584	3	Nonsynonymous	ABX87302.1	692	T	G	L	R	cation-transporting ATPase%2C P-type%2C HAD superfamily%2C subfamily IC
NC_010159	843443	2	intergenic	ABX86259.1	'+16	G	T	-	-	ompA family protein
NC_010159	856416	2	intergenic	ABX85052.1	'+231	A	G	-	-	nucleoside transporter%2C NupC family
NC_010159	856424	8	intergenic	ABX85052.1	'+223	G	A	-	-	nucleoside transporter%2C NupC family
NC_010159	869543	2	intergenic	ABX85946.1	-140	C	A	-	-	pectinesterase A
NC_010159	870777	36	intergenic	ABX88086.1	'+160	G	A	-	-	IS1541%2C transposase
NC_010159	873271	2	Synonymous	ABX88668.1	1425	G	A	S	S	transporter%2C AcrB/AcrD/AcrF family
NC_010159	962298	36	Nonsynonymous	ABX86228.1	1582	G	A	Q	*	TonB-dependent receptor
NC_010159	982706	1	Nonsynonymous	ABX85503.1	626	G	A	A	V	5'/3'-nucleotidase SurE
NC_010159	1042118	36	Nonsynonymous	ABX85756.1	14	T	C	K	R	hypoxanthine phosphoribosyltransferase
NC_010159	1063412	36	intergenic	ABX86965.1	'+49	G	A	-	-	ampE homolog
NC_010159	1066824	2	Synonymous	ABX87507.1	462	C	T	G	G	type IV pilin PilA
NC_010159	1080675	3	Synonymous	ABX85602.1	192	G	A	V	V	Na+/H+ antiporter family protein
NC_010159	1081250	1	Nonsynonymous	ABX85308.1	881	A	T	L	*	putative aspartate aminotransferase
NC_010159	1094758	2	Nonsynonymous	ABX88187.1	17	T	C	K	R	sugar-binding transcriptional regulator%2C LacI family
NC_010159	1106695	2	intergenic	ABX86025.1	'+175	G	A	-	-	conserved hypothetical protein
NC_010159	1123231	1	Nonsynonymous	ABX85846.1	719	C	A	S	Y	conserved hypothetical protein
NC_010159	1138907	8	intergenic	ABX88413.1	'+29	C	T	-	-	altronate dehydratase
NC_010159	1165502	2	intergenic	ABX87862.1	-88	G	A	-	-	radical SAM protein%2C TIGR01212 family
NC_010159	1172774	36	Nonsynonymous	ABX87292.1	278	T	C	I	T	conserved hypothetical protein
NC_010159	1210646	1	Nonsynonymous	ABX87200.1	1750	C	T	A	T	p-hydroxybenzoic acid efflux pump subunit AaeB
NC_010159	1250644	36	intergenic	ABX85473.1	-93	C	T	-	-	yedY protein
NC_010159	1284228	2	Nonsynonymous	ABX88590.1	1321	C	T	A	T	Na+/H+ antiporter
NC_010159	1312359	2	Nonsynonymous	ABX88537.1	197	A	C	Q	P	chain length determinant family protein Wzz
NC_010159	1323630	1	Nonsynonymous	ABX88264.1	1966	C	T	V	I	copper-translocating P-type ATPase
NC_010159	1362220	3	Nonsynonymous	ABX88495.1	124	G	T	D	Y	Hpt domain protein
NC_010159	1365429	1	Nonsynonymous	ABX85523.1	874	T	A	K	*	sensor kinase protein RcsC
NC_010159	1379835	15	Synonymous	ABX86164.1	561	A	G	K	K	catalase
NC_010159	1457422	36	Nonsynonymous	ABX86182.1	512	C	T	A	V	tol-pal system protein YbgF
NC_010159	1459569	2	Nonsynonymous	ABX86606.1	950	T	G	V	G	quinolinate synthetase complex%2C A subunit
NC_010159	1464977	1	intergenic	ABX85468.1	-279	C	T	-	-	phosphate starvation-inducible protein PsiF
NC_010159	1465231	2	intergenic	ABX85468.1	-533	C	T	-	-	phosphate starvation-inducible protein PsiF
NC_010159	1502787	36	Synonymous	ABX85008.1	99	C	T	K	K	putative penicillin-binding protein AmpH
NC_010159	1521355	2	Synonymous	ABX86960.1	255	C	T	T	T	putative DNA circulation protein
NC_010159	1536456	1	Nonsynonymous	ABX85373.1	415	C	A	H	N	nucleoid-associated protein NdpA
NC_010159	1541438	4	Nonsynonymous	ABX85581.1	101	C	T	P	L	bicyclomycin resistance protein
NC_010159	1542160	1	Nonsynonymous	ABX85581.1	823	C	T	R	C	bicyclomycin resistance protein
NC_010159	1557659	2	Synonymous	ABX87911.1	115	G	A	L	L	conserved hypothetical protein
NC_010159	1611279	2	intergenic	ABX85720.1	-215	C	T	-	-	glutaredoxin GrxA
NC_010159	1627667	36	Nonsynonymous	ABX88422.1	544	G	A	A	T	integral membrane protein
NC_010159	1688147	1	Nonsynonymous	ABX86790.1	1052	G	A	R	Q	phosphoribosylglycinamide formyltransferase 2
NC_010159	1718144	7	intergenic	ABX85049.1	-11	G	A	-	-	conserved hypothetical protein
NC_010159	1741802	1	Synonymous	ABX86588.1	474	A	G	S	S	conserved hypothetical protein
NC_010159	1752179	1	Synonymous	ABX85790.1	633	G	A	G	G	fumarylacetoacetate hydrolase family protein
NC_010159	1758957	1	Nonsynonymous	ABX86927.1	2170	G	T	G	C	Ig-like domain protein
NC_010159	1768942	1	Synonymous	ABX87499.1	483	T	G	G	G	N-acylhomoserine lactone synthase YpsI
NC_010159	1779336	2	intergenic	ABX85411.1	-734	T	G	-	-	crispr-associated protein%2C Csy1 family
NC_010159	1783688	7	intergenic	ABX84913.1	-414	C	T	-	-	crispr-associated protein Cas1
NC_010159	1813689	2	intergenic	ABX87140.1	'+563	T	C	-	-	oxidoreductase FAD/NAD binding/2Fe-2S iron-sulfur cluster binding domain protein
NC_010159	1814136	2	intergenic	ABX87140.1	'+116	C	A	-	-	oxidoreductase FAD/NAD binding/2Fe-2S iron-sulfur cluster binding domain protein
NC_010159	1847497	2	Nonsynonymous	ABX86540.1	548	G	A	P	L	hydrolase%2C alpha/beta fold family
NC_010159	1859780	2	intergenic	ABX86535.1	-101	C	T	-	-	hypothetical protein
NC_010159	1902951	1	Synonymous	ABX86983.1	642	C	T	F	F	apolipoprotein N-acyltransferase
NC_010159	1907966	36	Synonymous	ABX87785.1	126	C	G	T	T	glutamate/aspartate ABC transporter%2C ATP-binding protein
NC_010159	1908074	2	Synonymous	ABX87785.1	234	G	A	K	K	glutamate/aspartate ABC transporter%2C ATP-binding protein
NC_010159	1947505	3	intergenic	ABX86951.1	-177	G	T	-	-	conserved hypothetical protein
NC_010159	1947886	36	Nonsynonymous	ABX86951.1	205	G	A	A	T	conserved hypothetical protein
NC_010159	1970867	2	intergenic	ABX87720.1	'+1064	C	A	-	-	conserved hypothetical protein
NC_010159	1977137	2	Synonymous	ABX87678.1	211	G	A	L	L	substrate-binding transcriptional regulator%2C LysR family
NC_010159	1997376	2	intergenic	ABX87516.1	'+140	T	G	-	-	IS285%2C transposase
NC_010159	2002191	1	intergenic	ABX86337.1	-149	C	T	-	-	ImpE family protein
NC_010159	2091854	2	Nonsynonymous	ABX85758.1	658	A	C	I	L	flagellar P-ring protein FlgI
NC_010159	2107284	2	intergenic	ABX86958.1	-601	C	T	-	-	conserved hypothetical protein
NC_010159	2125770	36	Nonsynonymous	ABX85372.1	8	C	T	S	N	bifunctional PutA protein
NC_010159	2250454	18	Nonsynonymous	ABX88011.1	457	C	T	A	T	Ail/Lom family protein
NC_010159	2266344	2	Nonsynonymous	ABX85879.1	1556	A	C	D	A	aldehyde-alcohol dehydrogenase
NC_010159	2266615	36	Synonymous	ABX85879.1	1827	C	T	A	A	aldehyde-alcohol dehydrogenase
NC_010159	2279443	2	Nonsynonymous	ABX88138.1	426	C	A	F	L	lysozyme
NC_010159	2329605	2	intergenic	ABX85721.1	-141	C	T	-	-	cys regulon transcriptional activator
NC_010159	2343692	1	Nonsynonymous	ABX85704.1	151	T	G	T	P	conserved hypothetical protein
NC_010159	2356073	36	Synonymous	ABX87865.1	1875	T	C	E	E	electron transport complex protein RnfC
NC_010159	2367003	2	Nonsynonymous	ABX87809.1	375	C	A	Q	H	L-arabinose isomerase
NC_010159	2376049	1	Nonsynonymous	ABX87317.1	235	G	A	A	T	putative sodium/bile acid symporter family protein
NC_010159	2386308	1	intergenic	ABX87531.1	'+345	G	T	-	-	hypothetical protein
NC_010159	2400142	1	Nonsynonymous	ABX85754.1	1766	G	T	A	D	conserved hypothetical protein
NC_010159	2406517	2	intergenic	ABX85382.1	'+330	C	T	-	-	NAD(P) transhydrogenase%2C beta subunit
NC_010159	2430992	2	Nonsynonymous	ABX85891.1	262	C	A	R	S	tryptophan biosynthesis protein trpCF
NC_010159	2448452	1	intergenic	ABX86930.1	-150	G	A	-	-	SEC-C motif-containing protein
NC_010159	2465748	1	Nonsynonymous	ABX86405.1	262	G	A	A	T	aldose 1-epimerase
NC_010159	2518187	35	Nonsynonymous	ABX86276.1	1557	T	A	K	N	long-chain-fatty-acid--CoA ligase
NC_010159	2549374	2	Nonsynonymous	ABX88467.1	619	G	T	A	S	arginyl-tRNA synthetase
NC_010159	2553799	2	Nonsynonymous	ABX85280.1	911	C	A	R	L	hypothetical protein
NC_010159	2568717	7	Nonsynonymous	ABX86806.1	736	G	T	A	S	putative spermidine/putrescine ABC transporter%2C permease protein
NC_010159	2572281	1	intergenic	ABX87439.1	'+322	G	T	-	-	glycerophosphoryl diester phosphodiesterase family protein
NC_010159	2607293	36	Nonsynonymous	ABX86465.1	1103	C	A	R	L	conserved hypothetical protein
NC_010159	2657378	1	intergenic	ABX88423.1	-233	A	G	-	-	IS1541%2C transposase
NC_010159	2681551	2	intergenic	ABX88212.1	-11	A	G	-	-	transcriptional regulator%2C TetR family
NC_010159	2686497	4	Synonymous	ABX87869.1	13	G	A	L	L	hypothetical protein
NC_010159	2687543	2	Nonsynonymous	ABX87611.1	276	T	A	D	E	ribonuclease T
NC_010159	2745890	8	Nonsynonymous	ABX85229.1	115	T	G	T	P	phenylalanyl-tRNA synthetase%2C alpha subunit
NC_010159	2761817	2	intergenic	ABX86919.1	-121	C	T	-	-	pectin degradation protein
NC_010159	2769711	1	Nonsynonymous	ABX86625.1	995	G	A	S	N	oligogalacturonide ABC transporter%2C periplasmic oligogalacturonide-binding protein
NC_010159	2803048	12	intergenic	ABX88065.1	-35	G	A	-	-	conserved hypothetical protein
NC_010159	2803195	37	Nonsynonymous	ABX88065.1	113	A	G	N	S	conserved hypothetical protein
NC_010159	2828146	1	Synonymous	ABX85169.1	1152	G	T	L	L	ImpA domain protein
NC_010159	2829494	2	Nonsynonymous	ABX85455.1	241	G	A	V	I	conserved hypothetical protein
NC_010159	2845414	2	Nonsynonymous	ABX88208.1	1172	G	T	R	L	putative anaerobic dimethyl sulfoxide reductase%2C A subunit
NC_010159	2862121	2	intergenic	ABX87293.1	'+1562	C	A	-	-	conserved hypothetical protein
NC_010159	2887669	2	Nonsynonymous	ABX87197.1	1139	C	G	S	T	aminotransferase%2C classes I and II
NC_010159	2905739	1	Synonymous	ABX85540.1	387	C	A	T	T	leucine Rich Repeat domain protein
NC_010159	2906670	2	Synonymous	ABX85551.1	60	A	G	T	T	putative N-acetylmannosamine-6-phosphate epimerase
NC_010159	2927317	36	Synonymous	ABX87768.1	702	G	A	K	K	acriflavine resistance protein D
NC_010159	2944681	1	Nonsynonymous	ABX85689.1	2168	T	C	F	S	DNA-directed RNA polymerase%2C beta' subunit
NC_010159	2972686	8	intergenic	ABX87965.1	-386	C	T	-	-	beta-galactosidase
NC_010159	2984813	36	intergenic	ABX87150.1	'+345	T	C	-	-	transcriptional regulator%2C NmrA family
NC_010159	3073538	2	Nonsynonymous	ABX86858.1	1420	C	A	A	S	penicillin-binding protein
NC_010159	3107251	4	Synonymous	ABX87696.1	2256	C	T	P	P	RNA polymerase-associated protein RapA
NC_010159	3120059	36	Nonsynonymous	ABX88654.1	571	G	A	Q	*	pentapeptide repeat protein
NC_010159	3144073	2	Nonsynonymous	ABX85896.1	1349	A	C	E	A	ATPase%2C AAA family
NC_010159	3172056	1	intergenic	ABX85069.1	-26	C	T	-	-	molybdopterin biosynthesis protein
NC_010159	3181207	3	Nonsynonymous	ABX85537.1	851	C	T	W	*	S-(hydroxymethyl)glutathione dehydrogenase/class III alcohol dehydrogenase
NC_010159	3219262	1	Synonymous	ABX87872.1	1377	G	A	L	L	putative ABC transporter%2C periplasmic binding protein
NC_010159	3249250	2	intergenic	ABX88468.1	'+76	C	T	-	-	geranyltranstransferase
NC_010159	3296982	1	Nonsynonymous	ABX85981.1	854	G	T	A	E	exopolyphosphatase
NC_010159	3324810	2	Nonsynonymous	ABX88513.1	449	C	A	S	*	conserved hypothetical protein
NC_010159	3336071	1	Nonsynonymous	ABX88479.1	982	G	T	D	Y	sulfatase
NC_010159	3343053	2	Nonsynonymous	ABX88216.1	1278	C	T	M	I	putative decarboxylase
NC_010159	3348424	4	intergenic	ABX86312.1	-425	G	A	-	-	transcriptional regulator%2C NrdR family
NC_010159	3359547	12	Nonsynonymous	ABX87751.1	235	G	T	G	C	phosphoribosylformimino-5-aminoimidazole carboxamide ribotide isomerase
NC_010159	3396357	1	intergenic	ABX87009.1	-33	C	A	-	-	inner membrane protein YccF
NC_010159	3396359	1	intergenic	ABX87009.1	-35	G	A	-	-	inner membrane protein YccF
NC_010159	3436178	1	Synonymous	ABX85881.1	1635	G	A	A	A	phosphoenolpyruvate-protein phosphotransferase PtsP
NC_010159	3463363	2	Nonsynonymous	ABX86952.1	209	G	T	T	K	general secretion pathway protein J
NC_010159	3465961	1	Nonsynonymous	ABX86959.1	393	C	T	M	I	general secretion pathway protein F
NC_010159	3508828	1	intergenic	ABX86437.1	-379	A	G	-	-	chitin binding domain protein
NC_010159	3554402	1	Nonsynonymous	ABX87453.1	748	T	C	T	A	N-carbamoylputrescine amidohydrolase
NC_010159	3594422	1	Nonsynonymous	ABX85997.1	485	A	T	L	Q	transcriptional repressor AgaR
NC_010159	3596945	4	Synonymous	ABX86929.1	1200	C	T	I	I	sulfatase
NC_010159	3599443	12	Synonymous	ABX88610.1	1800	G	A	I	I	protein-export membrane protein SecD
NC_010159	3600192	2	Nonsynonymous	ABX88610.1	1051	A	C	S	A	protein-export membrane protein SecD
NC_010159	3622228	1	intergenic	ABX88016.1	-23	A	G	-	-	D%2CD-heptose 1%2C7-bisphosphate phosphatase
NC_010159	3644414	4	Nonsynonymous	ABX85366.1	875	G	T	P	Q	surface antigen/outer membrane protein%2C OMP85 family
NC_010159	3660124	36	Synonymous	ABX86906.1	247	G	A	L	L	conserved hypothetical protein
NC_010159	3671635	1	intergenic	ABX86096.1	'+52	C	T	-	-	transporter%2C major facilitator family
NC_010159	3680746	35	Nonsynonymous	ABX86632.1	1139	G	C	G	A	putative acyl-CoA synthetase
NC_010159	3712512	2	intergenic	ABX84986.1	-70	C	A	-	-	IS1541%2C transposase
NC_010159	3737812	1	Nonsynonymous	ABX85410.1	139	C	A	R	S	methyl-accepting chemotaxis protein
NC_010159	3769335	1	Nonsynonymous	ABX86836.1	73	G	A	D	N	cold shock protein
NC_010159	3773690	1	Nonsynonymous	ABX86931.1	118	G	A	A	T	nickel ABC transporter%2C ATP-binding protein
NC_010159	3775489	4	intergenic	ABX85093.1	'+204	T	G	-	-	hypothetical protein
NC_010159	3832920	1	intergenic	ABX86486.1	'+1	G	A	-	-	GTP-binding protein Era
NC_010159	3841658	36	Nonsynonymous	ABX85791.1	83	C	T	P	L	phosphoribosylformylglycinamidine synthase
NC_010159	3855177	4	intergenic	ABX88685.1	'+176	C	A	-	-	nitrogen regulatory protein P-II 1
NC_010159	3862566	36	Nonsynonymous	ABX86119.1	398	T	A	Y	F	ubiquinone/menaquinone biosynthesis methyltransferase UbiE
NC_010159	3863159	8	Nonsynonymous	ABX86430.1	1402	G	A	R	W	RmuC domain protein
NC_010159	3917560	2	Nonsynonymous	ABX86271.1	134	C	T	G	D	translocator protein%2C LysE family
NC_010159	3926022	36	Nonsynonymous	ABX85854.1	418	A	G	C	R	para-aminobenzoate synthase glutamine amidotransferase component II
NC_010159	3959516	36	Synonymous	ABX85738.1	1419	C	T	S	S	Intracellular growth attenuator family protein
NC_010159	3984452	36	Nonsynonymous	ABX86389.1	20	T	C	I	T	thiosulfate sulfurtransferase GlpE
NC_010159	3997886	1	Nonsynonymous	ABX87679.1	151	C	A	E	*	putative aerobic formate dehydrogenase%2C iron-sulfur subunit
NC_010159	4017387	2	Nonsynonymous	ABX88432.1	460	C	T	R	C	DNA-3-methyladenine glycosylase I
NC_010159	4020976	2	Nonsynonymous	ABX88502.1	733	G	A	A	T	2-ketogluconate reductase
NC_010159	4023517	8	Nonsynonymous	ABX87167.1	2024	G	A	G	D	alpha-amylase
NC_010159	4028184	2	intergenic	ABX87128.1	'+95	G	A	-	-	small heat shock protein IbpB
NC_010159	4060082	36	intergenic	ABX85992.1	-55	C	T	-	-	conserved hypothetical protein
NC_010159	4061216	3	Nonsynonymous	ABX86898.1	187	G	C	V	L	Xaa-Pro aminopeptidase
NC_010159	4152731	2	Nonsynonymous	ABX87709.1	866	G	A	A	V	maltoporin LamB
NC_010159	4187195	2	intergenic	ABX85180.1	'+24	T	C	-	-	type III secretion apparatus lipoprotein%2C YscJ/HrcJ family
NC_010159	4188698	2	intergenic	ABX87008.1	'+68	G	T	-	-	transcriptional regulator%2C AraC family
NC_010159	4218844	8	Synonymous	ABX85457.1	2199	T	A	R	R	conserved hypothetical protein
NC_010159	4227754	4	intergenic	ABX88076.1	-293	G	A	-	-	conserved hypothetical protein
NC_010159	4255181	7	intergenic	ABX85054.1	'+30	T	C	-	-	lipoprotein NlpI
NC_010159	4280478	2	Nonsynonymous	ABX85006.1	636	C	T	M	I	phosphonate metabolism protein PhnP
NC_010159	4300732	2	intergenic	ABX85130.1	'+92	G	T	-	-	acetyltransferase%2C GNAT family
NC_010159	4300752	2	intergenic	ABX85130.1	'+72	A	G	-	-	acetyltransferase%2C GNAT family
NC_010159	4306318	1	Nonsynonymous	ABX85321.1	174	C	A	Q	H	cytosol aminopeptidase
NC_010159	4328565	3	Nonsynonymous	ABX86841.1	1084	G	T	E	*	periplasmic pectate lyase
NC_010159	4380192	1	Nonsynonymous	ABX85605.1	103	G	T	D	Y	thermoresistant gluconokinase
NC_010159	4407889	2	Nonsynonymous	ABX86060.1	2003	C	T	A	V	glycogen phosphorylase
NC_010159	4424712	36	Synonymous	ABX87256.1	27	G	A	T	T	hypothetical protein
NC_010159	4432934	1	Nonsynonymous	ABX87286.1	701	G	A	G	D	putative membrane protein
NC_010159	4493278	2	intergenic	ABX84961.1	-150	G	A	-	-	UDP-N-acetylglucosamine pyrophosphorylase
